# Supplementary material for: Immunogenicity and effectiveness of an mRNA therapeutic vaccine for HPV-related malignancies
Source: Life Sci Alliance. 2024 Mar 21;7(6):e202302448. doi: 10.26508/lsa.202302448 (PMC10958088; doi:10.26508/lsa.202302448)
Supplement: Supplementary file 1 [file LSA-2023-02448_TableS1.xlsx]

## Sheet: Sheet1
Table S1. The average of tumor size (mm3) in all cases of the earlier mHTV-02 vaccination
Days after treatment	1 × 105 TC-1 tumor cells				2.5 × 105 TC-1 tumor cells
	LNP Ctrl	6.25 μg	12.5 μg	25 μg	LNP Ctrl	6.25 μg	12.5 μg	25 μg
0	0	0	0	0	0	0	0	0
5	0	4.66	0	0.82	37.6	38.75	52.48	30.8
7	26.96	20.64	19.36	16.71	78.7	55.56	88.13	46.33
10	77.43	4.14	2.44	2.71	120.99	36.51	75.86	24.57
12	233.17	12.76	3.33	2.82	253.44	43.83	71.96	23.27
14	401.21	12.92	18.22	5.92	489	64.22	114.01	42.84
16	572.29	27.07	10.13	2.41	644.54	39.44	75.79	19.54
18	644.26	11.14	4.13	0	763.43	28.05	44.18	2.25
20	819.75	16.89	7.3	0	906.57	33.15	48.09	2.02
22	1335.45	29.63	4.51	0	1556.13	61.53	90.63	0.56
24	1437.91	29.31	4.7	0	1698.26	58.05	97.59	2.3
26	1790.84	43.54	8.36	0	1988.03	94.96	163.84	14.5
